# Supplementary material for: Genomic Selection for Growth Traits in Pacific Oyster (Crassostrea gigas): Potential of Low-Density Marker Panels for Breeding Value Prediction
Source: Front Genet. 2018 Sep 19;9:391. doi: 10.3389/fgene.2018.00391 (PMC6156352; doi:10.3389/fgene.2018.00391)
Supplement: Supplementary file 5 [file Data_Sheet_1.xlsx]

## Sheet: challenge.final
FIID	IID	Sire	Dam
1	GP22	0	0
1	GP3	0	0
2	GP33	0	0							Dam	Families						Sire	Families
2	GP1	0	0							F15	16						M14	16
3	GP32	0	0							F23	17	18					M21	17
3	GP11	0	0							GP22	1	6	7	22			M22	18
4	GP32	0	0							GP23	23						GP1	22	10	2
4	GP12	0	0							GP24	19						GP2	6	23	5
5	GP32	0	0							GP26	13						GP3	1	19
5	GP2	0	0							GP27	15						GP5	13
6	GP22	0	0							GP28	8						GP6	15
6	GP2	0	0							GP29	9						GP7	7	8
7	GP22	0	0							GP31	11						GP8	9
7	GP7	0	0							GP32	3	4	5	10			GP10	11
8	GP28	0	0							GP33	14	2					GP12	4
8	GP7	0	0							GP36	12						GP11	14	3
9	GP29	0	0							GP38	21						GP15	12
9	GP8	0	0							GP41	20						GP17	21
10	GP32	0	0														GP20	20
10	GP1	0	0							12 families share 4 dams
11	GP31	0	0							12 families share 5 sire
11	GP10	0	0
12	GP36	0	0
12	GP15	0	0
13	GP26	0	0
13	GP5	0	0
14	GP33	0	0
14	GP11	0	0
15	GP27	0	0
15	GP6	0	0
16	F15_cross	0	0
16	M14_cross	0	0
17	F23_cross	0	0
17	M21_cross	0	0
18	F23_cross	0	0
18	M22_cross	0	0
19	GP24	0	0
19	GP3	0	0
20	GP41	0	0
20	GP20	0	0
21	GP38	0	0
21	GP17	0	0
22	GP22	0	0
22	GP1	0	0
23	GP23	0	0
23	GP2	0	0
22	A2	GP22	GP1
22	C18	GP22	GP1
22	C2	GP22	GP1
22	B18	GP22	GP1
22	B27	GP22	GP1
22	C7	GP22	GP1
22	D1	GP22	GP1
22	C25	GP22	GP1
22	C30	GP22	GP1
22	E10	GP22	GP1
22	A15	GP22	GP1
22	E13	GP22	GP1
22	E22	GP22	GP1
22	E25	GP22	GP1
22	E39	GP22	GP1
22	E6	GP22	GP1
22	F13	GP22	GP1
22	F17	GP22	GP1
22	F19	GP22	GP1
22	F27	GP22	GP1
22	D16	GP22	GP1
22	D19	GP22	GP1
22	G32	GP22	GP1
22	E11	GP22	GP1
22	G6	GP22	GP1
22	H26	GP22	GP1
22	H3	GP22	GP1
22	H36	GP22	GP1
22	H40	GP22	GP1
22	I16	GP22	GP1
22	I34	GP22	GP1
22	I4	GP22	GP1
22	I6	GP22	GP1
22	G1	GP22	GP1
22	G26	GP22	GP1
22	A10	GP22	GP1
22	G38	GP22	GP1
22	K26	GP22	GP1
22	K33	GP22	GP1
22	K34	GP22	GP1
22	L1	GP22	GP1
22	L16	GP22	GP1
22	L17	GP22	GP1
22	L20	GP22	GP1
22	L22	GP22	GP1
22	L25	GP22	GP1
22	L34	GP22	GP1
22	L6	GP22	GP1
22	M16	GP22	GP1
22	M19	GP22	GP1
22	M32	GP22	GP1
22	N1	GP22	GP1
22	N21	GP22	GP1
22	N3	GP22	GP1
22	N30	GP22	GP1
22	N31	GP22	GP1
22	O14	GP22	GP1
22	O29	GP22	GP1
22	O38	GP22	GP1
22	P17	GP22	GP1
22	P5	GP22	GP1
22	Q15	GP22	GP1
22	Q2	GP22	GP1
22	Q29	GP22	GP1
22	Q34	GP22	GP1
22	Q35	GP22	GP1
22	R3-B	GP22	GP1
22	R4	GP22	GP1
22	R9	GP22	GP1
22	S13	GP22	GP1
22	S32	GP22	GP1
22	S36	GP22	GP1
22	T1	GP22	GP1
22	T10	GP22	GP1
22	T20	GP22	GP1
22	T31	GP22	GP1
22	K10	GP22	GP1
22	U22	GP22	GP1
22	U27	GP22	GP1
22	U29	GP22	GP1
22	U30	GP22	GP1
22	U31	GP22	GP1
22	U36	GP22	GP1
22	U7	GP22	GP1
22	V1	GP22	GP1
22	V15	GP22	GP1
22	V28	GP22	GP1
22	V33	GP22	GP1
22	W12	GP22	GP1
22	W14	GP22	GP1
22	W21	GP22	GP1
22	W35	GP22	GP1
22	W9	GP22	GP1
22	X11	GP22	GP1
22	X21	GP22	GP1
22	X30	GP22	GP1
22	X6	GP22	GP1
22	Y12	GP22	GP1
22	Y21	GP22	GP1
22	Y35	GP22	GP1
22	A14	GP22	GP1
22	I9	GP22	GP1
22	J39	GP22	GP1
22	U21	GP22	GP1
22	J4	GP22	GP1
10	U26	GP32	GP1
10	N29	GP32	GP1
10	O1	GP32	GP1
10	T17	GP32	GP1
10	V10	GP32	GP1
2	Y16	GP33	GP1
2	S3	GP33	GP1
11	F29	GP31	GP10
11	N32	GP31	GP10
11	N39	GP31	GP10
11	O16	GP31	GP10
11	R26	GP31	GP10
11	W36	GP31	GP10
3	D11	GP32	GP11
3	M15	GP32	GP11
3	N18	GP32	GP11
3	U34	GP32	GP11
14	C8	GP33	GP11
14	A26	GP33	GP11
14	C12	GP33	GP11
14	E31	GP33	GP11
14	D25	GP33	GP11
14	E3	GP33	GP11
14	H16	GP33	GP11
14	C9	GP33	GP11
14	I19	GP33	GP11
14	J3	GP33	GP11
14	K16	GP33	GP11
14	K18	GP33	GP11
14	K7	GP33	GP11
14	M2	GP33	GP11
14	M40	GP33	GP11
14	N24	GP33	GP11
14	E36	GP33	GP11
14	F15	GP33	GP11
14	G34	GP33	GP11
14	Q16	GP33	GP11
14	H34	GP33	GP11
14	Q33	GP33	GP11
14	T29	GP33	GP11
14	T38	GP33	GP11
14	V40	GP33	GP11
14	W22	GP33	GP11
14	W29	GP33	GP11
14	W30	GP33	GP11
14	W31	GP33	GP11
14	P20	GP33	GP11
14	P36	GP33	GP11
14	Q1	GP33	GP11
14	Q24	GP33	GP11
4	H38	GP32	GP12
4	L35	GP32	GP12
4	N16	GP32	GP12
4	X9	GP32	GP12
12	H25	GP36	GP15
12	M30	GP36	GP15
12	U18	GP36	GP15
12	V3	GP36	GP15
12	V36	GP36	GP15
12	L39	GP36	GP15
21	A11	GP38	GP17
21	B10	GP38	GP17
21	B12	GP38	GP17
21	B25	GP38	GP17
21	A19	GP38	GP17
21	B36	GP38	GP17
21	C15	GP38	GP17
21	C40	GP38	GP17
21	B31	GP38	GP17
21	D38	GP38	GP17
21	E20	GP38	GP17
21	E35	GP38	GP17
21	F16	GP38	GP17
21	F3	GP38	GP17
21	G18	GP38	GP17
21	G20	GP38	GP17
21	G25	GP38	GP17
21	H30	GP38	GP17
21	H37	GP38	GP17
21	H39	GP38	GP17
21	H5	GP38	GP17
21	D28	GP38	GP17
21	I32	GP38	GP17
21	I33	GP38	GP17
21	I36	GP38	GP17
21	I38	GP38	GP17
21	I40	GP38	GP17
21	J10	GP38	GP17
21	J27	GP38	GP17
21	J29	GP38	GP17
21	J31	GP38	GP17
21	K15	GP38	GP17
21	K21	GP38	GP17
21	K27	GP38	GP17
21	I15	GP38	GP17
21	L2	GP38	GP17
21	L24	GP38	GP17
21	L28	GP38	GP17
21	L29	GP38	GP17
21	M10	GP38	GP17
21	N19	GP38	GP17
21	N33	GP38	GP17
21	O10	GP38	GP17
21	O17	GP38	GP17
21	O25	GP38	GP17
21	O30	GP38	GP17
21	P14	GP38	GP17
21	P3	GP38	GP17
21	P37	GP38	GP17
21	P40	GP38	GP17
21	P6	GP38	GP17
21	Q17	GP38	GP17
21	Q37	GP38	GP17
21	Q38	GP38	GP17
21	R16	GP38	GP17
21	R17	GP38	GP17
21	R22	GP38	GP17
21	R34	GP38	GP17
21	S12	GP38	GP17
21	S29	GP38	GP17
21	T11	GP38	GP17
21	T34	GP38	GP17
21	U24	GP38	GP17
21	U25-B	GP38	GP17
21	U4	GP38	GP17
21	V16	GP38	GP17
21	V2	GP38	GP17
21	V27	GP38	GP17
21	W15	GP38	GP17
21	W19	GP38	GP17
21	W25	GP38	GP17
21	W33	GP38	GP17
21	W34	GP38	GP17
21	Y36	GP38	GP17
21	L11	GP38	GP17
6	D27	GP22	GP2
6	F40	GP22	GP2
6	K25	GP22	GP2
6	O12	GP22	GP2
6	O32	GP22	GP2
23	A12	GP23	GP2
23	A16	GP23	GP2
23	A34	GP23	GP2
23	A39	GP23	GP2
23	A4	GP23	GP2
23	A40	GP23	GP2
23	A5	GP23	GP2
23	B11	GP23	GP2
23	B14	GP23	GP2
23	B15	GP23	GP2
23	B16	GP23	GP2
23	B2	GP23	GP2
23	B20	GP23	GP2
23	B26	GP23	GP2
23	A31	GP23	GP2
23	B33	GP23	GP2
23	B38	GP23	GP2
23	B5	GP23	GP2
23	C11	GP23	GP2
23	C16	GP23	GP2
23	C18B	GP23	GP2
23	C19	GP23	GP2
23	C26	GP23	GP2
23	C27	GP23	GP2
23	C29	GP23	GP2
23	C36	GP23	GP2
23	C37	GP23	GP2
23	B32	GP23	GP2
23	D2	GP23	GP2
23	D21	GP23	GP2
23	D30	GP23	GP2
23	D31	GP23	GP2
23	D34	GP23	GP2
23	D35	GP23	GP2
23	D36	GP23	GP2
23	D37	GP23	GP2
23	D40	GP23	GP2
23	A17	GP23	GP2
23	A18	GP23	GP2
23	A21	GP23	GP2
23	D15	GP23	GP2
23	E34	GP23	GP2
23	E37	GP23	GP2
23	E38	GP23	GP2
23	E4	GP23	GP2
23	E9	GP23	GP2
23	F14	GP23	GP2
23	F2	GP23	GP2
23	F24	GP23	GP2
23	F25	GP23	GP2
23	F28	GP23	GP2
23	F31	GP23	GP2
23	F39	GP23	GP2
23	F9	GP23	GP2
23	G10	GP23	GP2
23	G14	GP23	GP2
23	G17	GP23	GP2
23	G2	GP23	GP2
23	G21	GP23	GP2
23	G3	GP23	GP2
23	G35	GP23	GP2
23	H1	GP23	GP2
23	H12	GP23	GP2
23	H13	GP23	GP2
23	H20	GP23	GP2
23	H21	GP23	GP2
23	H31	GP23	GP2
23	H32	GP23	GP2
23	H6	GP23	GP2
23	H7	GP23	GP2
23	I1	GP23	GP2
23	I12	GP23	GP2
23	I13	GP23	GP2
23	I14	GP23	GP2
23	I17	GP23	GP2
23	I18	GP23	GP2
23	I2	GP23	GP2
23	I21	GP23	GP2
23	I27	GP23	GP2
23	I28	GP23	GP2
23	E30	GP23	GP2
23	I3	GP23	GP2
23	I31	GP23	GP2
23	I37	GP23	GP2
23	J12	GP23	GP2
23	J13	GP23	GP2
23	J14	GP23	GP2
23	J20	GP23	GP2
23	J21	GP23	GP2
23	J25	GP23	GP2
23	J26	GP23	GP2
23	J33	GP23	GP2
23	J38	GP23	GP2
23	J7	GP23	GP2
23	K11	GP23	GP2
23	K19	GP23	GP2
23	K28	GP23	GP2
23	K30	GP23	GP2
23	K36	GP23	GP2
23	K38	GP23	GP2
23	K4	GP23	GP2
23	K9	GP23	GP2
23	L10	GP23	GP2
23	L14	GP23	GP2
23	L15	GP23	GP2
23	L19	GP23	GP2
23	L30	GP23	GP2
23	L33	GP23	GP2
23	L36	GP23	GP2
23	L40	GP23	GP2
23	M1	GP23	GP2
23	M13	GP23	GP2
23	M17	GP23	GP2
23	M18	GP23	GP2
23	M20	GP23	GP2
23	M21	GP23	GP2
23	M22	GP23	GP2
23	M25	GP23	GP2
23	M26	GP23	GP2
23	M36	GP23	GP2
23	I29	GP23	GP2
23	A27	GP23	GP2
23	N12	GP23	GP2
23	N17	GP23	GP2
23	N2	GP23	GP2
23	N20	GP23	GP2
23	N25	GP23	GP2
23	N34	GP23	GP2
23	N35	GP23	GP2
23	N38	GP23	GP2
23	N8	GP23	GP2
23	O19	GP23	GP2
23	O24	GP23	GP2
23	O31	GP23	GP2
23	O36	GP23	GP2
23	O37	GP23	GP2
23	O5	GP23	GP2
23	P10	GP23	GP2
23	P16	GP23	GP2
23	P18	GP23	GP2
23	P26	GP23	GP2
23	P27	GP23	GP2
23	P28	GP23	GP2
23	P29	GP23	GP2
23	P30	GP23	GP2
23	P31	GP23	GP2
23	P32-B	GP23	GP2
23	P38	GP23	GP2
23	P4	GP23	GP2
23	P7	GP23	GP2
23	Q13	GP23	GP2
23	Q14	GP23	GP2
23	Q18	GP23	GP2
23	Q31	GP23	GP2
23	Q40	GP23	GP2
23	R14	GP23	GP2
23	R2	GP23	GP2
23	R28	GP23	GP2
23	E16	GP23	GP2
23	E19	GP23	GP2
23	M38	GP23	GP2
23	R38	GP23	GP2
23	R6	GP23	GP2
23	R7	GP23	GP2
23	S17	GP23	GP2
23	S21	GP23	GP2
23	S22	GP23	GP2
23	S37	GP23	GP2
23	S39	GP23	GP2
23	S40	GP23	GP2
23	T13	GP23	GP2
23	T15	GP23	GP2
23	T21	GP23	GP2
23	T26	GP23	GP2
23	T32	GP23	GP2
23	T36B	GP23	GP2
23	T39	GP23	GP2
23	T9	GP23	GP2
23	U1	GP23	GP2
23	U10	GP23	GP2
23	U11	GP23	GP2
23	U13	GP23	GP2
23	U14	GP23	GP2
23	U28	GP23	GP2
23	U32	GP23	GP2
23	U37	GP23	GP2
23	U6	GP23	GP2
23	V19-B	GP23	GP2
23	V22	GP23	GP2
23	V34	GP23	GP2
23	V35	GP23	GP2
23	V37	GP23	GP2
23	V38	GP23	GP2
23	V7	GP23	GP2
23	W1	GP23	GP2
23	W13	GP23	GP2
23	W16	GP23	GP2
23	W17	GP23	GP2
23	W26	GP23	GP2
23	W28	GP23	GP2
23	W3	GP23	GP2
23	W32	GP23	GP2
23	W40	GP23	GP2
23	W5	GP23	GP2
23	X10	GP23	GP2
23	X15	GP23	GP2
23	X17	GP23	GP2
23	X19	GP23	GP2
23	X24	GP23	GP2
23	X26	GP23	GP2
23	X32	GP23	GP2
23	X33	GP23	GP2
23	X36	GP23	GP2
23	X37	GP23	GP2
23	X39	GP23	GP2
23	Y1	GP23	GP2
23	Y18	GP23	GP2
23	Y20	GP23	GP2
23	Y25	GP23	GP2
23	Y26	GP23	GP2
23	Y28	GP23	GP2
23	Y3	GP23	GP2
23	Y30	GP23	GP2
23	Y31	GP23	GP2
23	Y33	GP23	GP2
23	Y4	GP23	GP2
23	R29	GP23	GP2
23	R32	GP23	GP2
23	E29	GP23	GP2
23	M7	GP23	GP2
23	R37	GP23	GP2
5	V25	GP32	GP2
5	L37	GP32	GP2
5	H17	GP32	GP2
5	J37	GP32	GP2
20	A13	GP41	GP20
20	A30	GP41	GP20
20	A36	GP41	GP20
20	B30	GP41	GP20
20	C14	GP41	GP20
20	D39	GP41	GP20
20	E1	GP41	GP20
20	E12	GP41	GP20
20	E17	GP41	GP20
20	E18	GP41	GP20
20	E21	GP41	GP20
20	E26	GP41	GP20
20	E27	GP41	GP20
20	E40	GP41	GP20
20	F11	GP41	GP20
20	F12	GP41	GP20
20	F34	GP41	GP20
20	G39	GP41	GP20
20	G4	GP41	GP20
20	H9	GP41	GP20
20	K3	GP41	GP20
20	K35	GP41	GP20
20	L13	GP41	GP20
20	L27	GP41	GP20
20	L3	GP41	GP20
20	L32	GP41	GP20
20	L38	GP41	GP20
20	M11	GP41	GP20
20	M12	GP41	GP20
20	M27	GP41	GP20
20	M33	GP41	GP20
20	N22	GP41	GP20
20	N26	GP41	GP20
20	N5	GP41	GP20
20	N6	GP41	GP20
20	O34	GP41	GP20
20	O6	GP41	GP20
20	P34	GP41	GP20
20	P35	GP41	GP20
20	P9	GP41	GP20
20	Q12	GP41	GP20
20	Q25	GP41	GP20
20	Q28	GP41	GP20
20	Q3	GP41	GP20
20	R10	GP41	GP20
20	R27	GP41	GP20
20	R35	GP41	GP20
20	S14	GP41	GP20
20	S25	GP41	GP20
20	S33	GP41	GP20
20	S34	GP41	GP20
20	S5	GP41	GP20
20	S6	GP41	GP20
20	S7	GP41	GP20
20	T19	GP41	GP20
20	T23	GP41	GP20
20	T30	GP41	GP20
20	V14	GP41	GP20
20	W10	GP41	GP20
20	W38	GP41	GP20
20	X40	GP41	GP20
20	X7	GP41	GP20
20	Y15	GP41	GP20
20	Y40	GP41	GP20
1	R40	GP22	GP3
1	P19	GP22	GP3
19	C21	GP24	GP3
19	C33	GP24	GP3
19	C6	GP24	GP3
19	D13	GP24	GP3
19	D22	GP24	GP3
19	E7	GP24	GP3
19	F21	GP24	GP3
19	G36	GP24	GP3
19	A37	GP24	GP3
19	A7	GP24	GP3
19	B13	GP24	GP3
19	B17	GP24	GP3
19	B35	GP24	GP3
19	K1	GP24	GP3
19	K17	GP24	GP3
19	K2	GP24	GP3
19	L12	GP24	GP3
19	L18	GP24	GP3
19	L31	GP24	GP3
19	N10	GP24	GP3
19	N15	GP24	GP3
19	N28	GP24	GP3
19	N37	GP24	GP3
19	O21	GP24	GP3
19	P13	GP24	GP3
19	J6	GP24	GP3
19	P32	GP24	GP3
19	R11	GP24	GP3
19	R12	GP24	GP3
19	R18	GP24	GP3
19	R19	GP24	GP3
19	R21	GP24	GP3
19	S2	GP24	GP3
19	S31	GP24	GP3
19	T33	GP24	GP3
19	T6	GP24	GP3
19	U2	GP24	GP3
19	U33	GP24	GP3
19	P25	GP24	GP3
19	V17	GP24	GP3
19	V21	GP24	GP3
19	V30	GP24	GP3
19	W11	GP24	GP3
19	W2	GP24	GP3
19	W4	GP24	GP3
19	W7	GP24	GP3
19	X16	GP24	GP3
19	X38	GP24	GP3
19	G40	GP24	GP3
19	H18	GP24	GP3
19	I10	GP24	GP3
19	U35	GP24	GP3
19	I20	GP24	GP3
19	Y2	GP24	GP3
19	Y22	GP24	GP3
13	F1	GP26	GP5
13	G33	GP26	GP5
13	O15	GP26	GP5
13	O2	GP26	GP5
13	M39	GP26	GP5
13	N7	GP26	GP5
13	Y24	GP26	GP5
13	Y27	GP26	GP5
13	T22	GP26	GP5
13	T37	GP26	GP5
13	D24	GP26	GP5
13	D26	GP26	GP5
13	Y9	GP26	GP5
15	E28	GP27	GP6
15	G13	GP27	GP6
15	G24	GP27	GP6
15	G37	GP27	GP6
15	F10	GP27	GP6
15	H14	GP27	GP6
15	H24	GP27	GP6
15	J18	GP27	GP6
15	H11	GP27	GP6
15	A29	GP27	GP6
15	A9	GP27	GP6
15	E24	GP27	GP6
15	M3	GP27	GP6
15	N13	GP27	GP6
15	N14	GP27	GP6
15	O4	GP27	GP6
15	P1	GP27	GP6
15	S20	GP27	GP6
15	S27	GP27	GP6
15	T12	GP27	GP6
15	T16	GP27	GP6
15	J2	GP27	GP6
15	J22	GP27	GP6
15	J32	GP27	GP6
15	K12	GP27	GP6
15	V12	GP27	GP6
15	V13	GP27	GP6
15	V19	GP27	GP6
15	V24	GP27	GP6
15	V3-B	GP27	GP6
15	X14	GP27	GP6
15	X20	GP27	GP6
15	Y10	GP27	GP6
15	U15	GP27	GP6
15	U19	GP27	GP6
15	T2	GP27	GP6
15	T28	GP27	GP6
7	B9	GP22	GP7
7	C28	GP22	GP7
7	D5	GP22	GP7
7	P12	GP22	GP7
7	L21	GP22	GP7
8	I26	GP28	GP7
8	L26	GP28	GP7
8	N23	GP28	GP7
8	P2	GP28	GP7
8	P21	GP28	GP7
9	H29	GP29	GP8
9	C10	GP29	GP8
9	K20	GP29	GP8
9	Y17	GP29	GP8
9	Y32-B	GP29	GP8
16	A24	F15_cross	M14_cross
16	A32	F15_cross	M14_cross
16	C31	F15_cross	M14_cross
16	C4	F15_cross	M14_cross
16	C5	F15_cross	M14_cross
16	D10	F15_cross	M14_cross
16	C32	F15_cross	M14_cross
16	A23	F15_cross	M14_cross
16	F33	F15_cross	M14_cross
16	F7	F15_cross	M14_cross
16	G22	F15_cross	M14_cross
16	G8	F15_cross	M14_cross
16	H33	F15_cross	M14_cross
16	H4	F15_cross	M14_cross
16	I24	F15_cross	M14_cross
16	J19	F15_cross	M14_cross
16	D18	F15_cross	M14_cross
16	D33	F15_cross	M14_cross
16	E14	F15_cross	M14_cross
16	E33	F15_cross	M14_cross
16	F22	F15_cross	M14_cross
16	O27	F15_cross	M14_cross
16	O35	F15_cross	M14_cross
16	O39	F15_cross	M14_cross
16	P24	F15_cross	M14_cross
16	P39	F15_cross	M14_cross
16	Q27	F15_cross	M14_cross
16	Q6	F15_cross	M14_cross
16	R15	F15_cross	M14_cross
16	R1	F15_cross	M14_cross
16	S10	F15_cross	M14_cross
16	S19	F15_cross	M14_cross
16	U16	F15_cross	M14_cross
16	M6	F15_cross	M14_cross
16	V11	F15_cross	M14_cross
16	V26	F15_cross	M14_cross
16	V39	F15_cross	M14_cross
16	W20	F15_cross	M14_cross
16	X29	F15_cross	M14_cross
16	X31	F15_cross	M14_cross
16	Y14	F15_cross	M14_cross
16	Y19	F15_cross	M14_cross
16	D12	F15_cross	M14_cross
16	J28	F15_cross	M14_cross
16	J34	F15_cross	M14_cross
16	K13	F15_cross	M14_cross
16	U17	F15_cross	M14_cross
16	K37	F15_cross	M14_cross
17	B39	F23_cross	M21_cross
17	C13	F23_cross	M21_cross
17	C1	F23_cross	M21_cross
17	C20	F23_cross	M21_cross
17	C23	F23_cross	M21_cross
17	D29	F23_cross	M21_cross
17	D3	F23_cross	M21_cross
17	E23	F23_cross	M21_cross
17	A20	F23_cross	M21_cross
17	A28	F23_cross	M21_cross
17	A35	F23_cross	M21_cross
17	B34	F23_cross	M21_cross
17	B37	F23_cross	M21_cross
17	J15	F23_cross	M21_cross
17	J36	F23_cross	M21_cross
17	K32	F23_cross	M21_cross
17	N40	F23_cross	M21_cross
17	N4	F23_cross	M21_cross
17	O20	F23_cross	M21_cross
17	O26	F23_cross	M21_cross
17	P22	F23_cross	M21_cross
17	Q22	F23_cross	M21_cross
17	Q7	F23_cross	M21_cross
17	R20	F23_cross	M21_cross
17	R25	F23_cross	M21_cross
17	R31	F23_cross	M21_cross
17	R36	F23_cross	M21_cross
17	S16	F23_cross	M21_cross
17	S1	F23_cross	M21_cross
17	S24	F23_cross	M21_cross
17	S30	F23_cross	M21_cross
17	T14	F23_cross	M21_cross
17	T18	F23_cross	M21_cross
17	T40	F23_cross	M21_cross
17	U25-A	F23_cross	M21_cross
17	V5	F23_cross	M21_cross
17	V9	F23_cross	M21_cross
17	X25	F23_cross	M21_cross
17	X2	F23_cross	M21_cross
17	X34	F23_cross	M21_cross
17	X35	F23_cross	M21_cross
17	X5	F23_cross	M21_cross
17	Y38	F23_cross	M21_cross
17	G9	F23_cross	M21_cross
17	I11	F23_cross	M21_cross
17	E32	F23_cross	M21_cross
17	G12	F23_cross	M21_cross
17	G28	F23_cross	M21_cross
18	C17	F23_cross	M22_cross
18	C34	F23_cross	M22_cross
18	D9	F23_cross	M22_cross
18	G16	F23_cross	M22_cross
18	G27	F23_cross	M22_cross
18	D14	F23_cross	M22_cross
18	I25	F23_cross	M22_cross
18	I30	F23_cross	M22_cross
18	J17	F23_cross	M22_cross
18	J1	F23_cross	M22_cross
18	J30	F23_cross	M22_cross
18	J5	F23_cross	M22_cross
18	J9	F23_cross	M22_cross
18	K24	F23_cross	M22_cross
18	K39	F23_cross	M22_cross
18	K40	F23_cross	M22_cross
18	L5	F23_cross	M22_cross
18	M14	F23_cross	M22_cross
18	H8	F23_cross	M22_cross
18	O4-B	F23_cross	M22_cross
18	O40	F23_cross	M22_cross
18	O7	F23_cross	M22_cross
18	O9	F23_cross	M22_cross
18	P11	F23_cross	M22_cross
18	Q19	F23_cross	M22_cross
18	Q21	F23_cross	M22_cross
18	Q30	F23_cross	M22_cross
18	Q36	F23_cross	M22_cross
18	S18	F23_cross	M22_cross
18	S38	F23_cross	M22_cross
18	S9	F23_cross	M22_cross
18	N27	F23_cross	M22_cross
18	U5	F23_cross	M22_cross
18	V31	F23_cross	M22_cross
18	V32	F23_cross	M22_cross
18	W24	F23_cross	M22_cross
18	X13	F23_cross	M22_cross
18	X18	F23_cross	M22_cross
18	X1	F23_cross	M22_cross
18	X28	F23_cross	M22_cross
18	X4	F23_cross	M22_cross
18	H10	F23_cross	M22_cross
18	H28	F23_cross	M22_cross
18	H2	F23_cross	M22_cross
18	T35	F23_cross	M22_cross
18	H35	F23_cross	M22_cross
18	Y34	F23_cross	M22_cross
18	Y37	F23_cross	M22_cross
